# Supplementary material for: Data on polymorphism of XRCC1 and cervical cancer risk from South India
Source: Data Brief. 2016 Nov 26;10:11–3. doi: 10.1016/j.dib.2016.11.052 (PMC5133639; doi:10.1016/j.dib.2016.11.052)
Supplement: Supplementary file 1 — Supplementary material [file mmc2.zip]

Archive with 8 entries (8 files):
- Supplementary Figure 1.doc
- Supplementary Graph 1.doc
- Supplementary Graph 2.doc
- Supplementary Graph 3.doc
- Supplementary Table 1.doc
- Supplementary Table 2.doc
- Supplementary Table 3.doc
- Supplementary Table 4.doc
